# Supplementary material for: Antimicrobial Peptides SET-M33L and SET-M33L-PEG Are Promising Agents Against Strong Biofilm-Forming P. aeruginosa, Including Multidrug-Resistant Isolates
Source: Antibiotics (Basel). 2025 Jul 11;14(7):699. doi: 10.3390/antibiotics14070699 (PMC12291782; doi:10.3390/antibiotics14070699)
Supplement: Supplementary file 1 [file antibiotics-14-00699-s001.zip]

Archive with 1 entries (1 files):
- antibiotics-3707226-supplementary.pdf
